# Supplementary material for: Low PCSK9 levels are correlated with mortality in patients with end-stage liver disease
Source: PLoS One. 2017 Jul 20;12(7):e0181540. doi: 10.1371/journal.pone.0181540 (PMC5519179; doi:10.1371/journal.pone.0181540)
Supplement: S1 File — (CSV) [file pone.0181540.s002.CSV]

Order Number Clinical Chemistry	Order Date Time	FollowUP until Transplantation	LTX_in_Followup	Deceased	Follow_Up_Maximum	LTx Liver Transplantation	Date of LTx	Date of first diagnosis of Liver CirrhosisE	Hepatocellular Carcinoma	Date of First Diagnosis of Hepatocellular Carcinoma	Alcohol Induced Liver Damage	cryptogenic	Hepatitis C Virus	Hepatitis B Virus	NASH	Autoimmune Hepatitis	Primary Sclerosing Cholangitis	Primary Biliary Cirrhosis	Haemodialysis	PCSK9 ng_ml	LDLC_S Serum	HDLC_S Serum	ALAT_S ALT Serum	ASAT_S AST Serum	AP_S Alkaline Phosphatase Serum	GGT_S Serum	ALB_S Albumine Serum	BILI_S Bilirubin Serum	BILID_S Bilirubin Conjugated Serum	BILIN_S Bilirubin Unconjugated Serum	CHE_S Cholinesterase Serum	INR_C Calculated	CHOL_S Cholesterol Serum	CHOLF_S Free Cholesterol Serum	CRP_S C-Reaktive Protein Serum	NA_S Sodium Serum	PTH_S Parathormone Serum	MELD Score	MELD_ber MELD Score Calculated	MELD Score Calculated without Haemodialysis	BR F Brassicasterol Free	BR E Brassicasterol Ester	BR T Brassicasterol Total	CA F Campesterol Free	CA E Campesterol Ester	CA T Campesterol Total	ST F Stigmasterol Free	ST E Stigmasterol Ester	ST T Stigmasterol Total
7146276	03.03.2013 05:24	1	1	0	15.07.2015	1	04.03.2013	02.07.1905	0		0	0	0	0	1	0	0	0	ja	82,68			0,44	1,73	1,04	0,96	38,7	640,6	427,4		45	4	1,09	0,96	30,75		40,97	39	48,92036949	39,11818205	0,61	0,43	1,04	2,8	1,35	4,15	2,46	0,61	3,07
7148315	25.02.2014 11:27	381	1	0	21.07.2015	1	13.03.2015	01.10.2010	0		1	0	0	0	0	0	0	0	nein	86,87	4,64	1,09	0,88	1,83	6,59	7,38	30,3	25,7	15,3	6,2	41,6	1,25	6,54	2,17	11,24	139,2	2,67	10	10,46738147	10,46738147	1,84	3,26	5,1	6,53	12,09	18,62	1,45	2,24	3,69
7147037	11.10.2013 08:37	18	0	1	29.10.2013	0		01.01.2010	0		1	0	0	0	0	0	0	0	nein	51,48			0,65	1,55	2,34	0,3	36,2	190	127,3	58,1	17,8	4,84	0,81	0,66	15,67	151,2	6,95	33	33,19163361	33,19163361	0,34	0,15	0,49	1,38	0,67	2,05	0,32	0,09	0,41
7148274	06.02.2014 11:27	466	0	0	18.05.2015	0		25.06.1905	0		0	1	0	0	0	0	0	0	nein	218,76	3,75	1,09	0,15	0,41	1,93	0,48	41,1	12,7	4,9	6,4	83,7	1,19	5,28	1,63	12,25	145,4	6	8	8,376431376	8,376431376	1,71	2,87	4,58	5,83	12,81	18,64	2,09	3,23	5,32
7146439	19.04.2013 08:06	292	0	0	05.02.2014	0		01.11.2012	0		0	0	0	0	1	0	0	0	nein	116,55			0,12	0,43	0,9	0,44	32,6	13,9	3		14,1	2,4	1,16	0,4	13,49		2,69	24	23,80449522	23,80449522	0,43	0,67	1,1	1,72	3,03	4,75	0,35	0,51	0,86
7148299	12.02.2014 13:45	460	0	0	18.05.2015	0		01.07.2007	0		1	0	0	0	1	0	0	0	nein	128,68	2,14	1,37	0,29	0,66	1,76	1,59	31,5	21,3	9,6	8,1	41,6	1,24	3,95	1,29	6,87	133,5	5,64	10	9,667597931	9,667597931	0,77	1,55	2,32	3,15	6,43	9,58	0,79	1,44	2,23
7147297	21.04.2014 17:27	569	0	0	11.11.2015	0		01.01.2013	0		1	0	0	0	0	0	0	0	nein	38,26			0,26	0,98	3,5	1,41	21,8	121	69,6	21,2	23,4	2,15	4,1	1,5	14,97	117,9	12,18	22	22,39776584	22,39776584	0,8	1,02	1,82	3,78	4,76	8,54	0,81	0,78	1,59
7147412	30.06.2014 09:10	170	1	0	16.10.2015	1	17.12.2014	01.01.2007	1		1	0	0	0	0	0	0	0	nein	122,9			0,59	1,32	1,18	2,54	41,4	33,2	18,7	8	16,3	1,69	1,45	0,51	12,37	132,1	3,63	19	18,93562831	18,93562831	0,31	0,51	0,82	1,18	1,82	3	0,31	0,42	0,73
7148633	21.03.2015 11:37	6	1	0	20.11.2015	1	27.03.2015	01.01.2007	0		1	0	0	0	0	0	0	0	nein	82,83			0,24	1,44	1,79	0,91	46,5	293,2	197,7	97,4	5,5	2,14	0,99	0,75	35,2	124,1	3,32	32	32,49617713	32,49617713	0,31	0,18	0,49	2,01	1,03	3,05	0,51	0,11	0,62
7146354	29.03.2013 18:41	6	1	0	20.08.2015	1	04.04.2013	17.06.1905	0		1	0	0	0	0	0	0	0	nein	164,8			2,07	5,9	1,98	0,8	24,8	444	352,1		17,7	1,8	1,38	1,15	60,15		8,55	29	28,7892209	28,7892209	0,89	0,26	1,15	5,08	1,37	6,45	1,04	0,19	1,24
7148226	22.01.2015 12:54	258	1	0	23.10.2015	1	07.10.2015	01.05.2014	1	01.06.2014	1	1	0	0	1	0	0	0	nein	174,64	3,04	1,24	0,45	0,43	1,28	1,48	43,7	5,3			120	1,02	4,71	1,22	0,86	141,3	4,01	7	6,714679071	6,714679071	0,69	1,67	2,36	2,21	5,18	7,39	0,56	1,02	1,58
7148492	14.01.2015 04:52	2	1	0	26.11.2015	1	16.01.2015	00:00:00	0		0	0	0	0	0	0	0	0	nein	140,44			0,39	0,86	3,75	2,06	23,4	151,7	136,3	12,5	18,1	1,91	2,06	1,67	67,09	128	16,71	31	31,48499427	31,48499427	0,48	0,11	0,59	3,75	0,77	4,52	0,95	0,14	1,09
7148238	26.01.2015 14:15	76	0	1	12.04.2015	0		17.06.2014	0		1	0	0	0	0	0	0	0	nein	93,15	2,58	1,93	0,41	1,18	1,89	0,82	29,4	274,2	144,4	120,3	40,7	2,13	4,5	2,42	4,09	136,1	1,82	25	25,38538628	25,38538628	2,61	2,33	4,94	10,31	9,52	19,83	3,95	2,33	6,28
7148504	13.02.2015 04:51	0	0	1	13.02.2015	0			0		0	0	0	0	0	1	0	0	ja	74,44			58,09		4,78	0,23	23,9	151,4	77,2	62,4	39,4	2,2	1,29	0,56	4,88	136,5	34,53	37	36,77202107	23,50247797	0,29	0,53	0,82	1,51	1,97	3,48	0,34	0,3	0,64
7148261	05.02.2014 10:47	545	0	0	04.08.2015	0		04.05.2010	0		0	0	0	0	1	0	0	0	nein	169,13	1,82	0,54	0,24	0,52	2,73	1,08	30,2	18,8	8,2	5,5	34,8	1,18	3,01	0,95	18,34	140,5	3,41	9	8,640178423	8,640178423	0,93	1,86	2,79	3,66	8,08	11,75	0,64	1,27	1,91
7148435	12.01.2015 05:04	1	0	1	13.01.2015	0		01.01.2010	1	05.10.2013	1	0	0	0	0	0	0	0	nein	43,49			1,38	10	2,08	2,66	22,5	48,9	34,9	9,2	31,6	1,98	4,61	1,65	68,01	135,9	4,56	25	25,32248515	25,32248515	2,4	3,65	6,05	8,21	14,6	22,81	2,29	2,97	5,27
7148171	26.01.2014 14:20	13	1	0	09.07.2015	1	08.02.2014	01.02.2006	0		1	0	1	0	0	0	0	0	nein	77,18			0,99	1,41	5,12	0,4	19,9	324,7	255,2	61,8	5,6	2,99	1,26	1,02	48,4	128,5	14,77	38	38,14863562	38,14863562	0,66	0,19	0,85	3,7	0,99	4,7	0,96	0,15	1,11
7148662	27.03.2015 04:50	2	1	0	11.11.2015	1	29.03.2015	01.01.2000	0		0	1	0	1	0	0	0	1	nein	108,99			0,23	1,14	1,46	0,44	31,9	626	486,8	158,1	9,5	3,51	1,04	1,06	30	140,3	2,55	34	34,10008177	34,10008177	0,21	0,04	0,24	1,32	0,23	1,55	0,32	0,01	0,33
7147263	28.04.2014 09:12	235	1	0	08.12.2015	1	19.12.2014	01.11.2013	0		0	1	0	0	0	0	0	0	nein	48,73			0,38	0,99	1,56	0,5	33,5	139,8	69,2	58,2	45,3	2,03	3,88	1,53	2,4	136,2	1,92	22	22,30044312	22,30044312	1,94	2,2	4,14	8,04	11,87	19,91	2,42	2,23	4,64
7148440	30.12.2014 04:39	5	1	0	15.12.2015	1	04.01.2015	24.02.2010	1	04.01.2012	1	0	0	0	0	0	0	0	nein	111			3,3	10,35	2,44	0,93	21	547,1	448,6	88,7	32,8	2,17	1,55	1,05	45,68	138,3	20,76	35	35,37508419	35,37508419	0,45	0,44	0,89	2,68	1,86	4,54	0,58	0,27	0,85
7147256	14.04.2014 11:56	34	0	1	18.05.2014	0		01.01.2012	0		1	0	0	0	0	0	0	0	nein	98,51	2,15	0,39	0,19	1,92	1,7	1,98	28,7	57,3	27,7	19,9	45,7	2,04	2,99	1,19	0,87	141,6	2,52	19	18,98405195	18,98405195	1,01	1,7	2,72	3,33	5,14	8,46	0,95	1,33	2,28
7148254	10.02.2014 12:37	365	0	0	10.02.2015	0		01.01.2001	0		1	0	0	0	0	0	0	0	nein	152,75	1,28	0,96	0,42	0,72	1,58	0,75	37,7	20,7	9,2	9,3	54,3	1,43	2,78	0,87	13,14	134,6	2,73	12	11,64175931	11,64175931	0,51	1,3	1,81	2,13	4,72	6,85	0,47	0,97	1,45
7148666	07.04.2015 08:22	4	0	1	11.04.2015	1	09.12.2010	01.01.2010	0		0	0	0	0	1	0	0	0	nein	141,98			0,43	1,49	3,63	2,7	19	150,4	129,1	23,7	18,5	1,94	1,88	1,29	86,97	140,5	12,22	35	35,33835414	35,33835414	1,65	0,86	2,51	5,81	3,55	9,37	3,34	1,22	4,56
7148306	14.02.2014 11:17	54	0	1	09.04.2014	0		01.01.2010	0		1	0	0	0	0	0	0	0	nein	110,77	2,03	1,97	0,16	0,46	3,39	8,44	36,8	13	5,7	5,3	78,7	1,05	4,37	1,29	20,99	140,6	19,72	13	12,59250264	12,59250264	1,05	2,07	3,12	3,3	8,26	11,56	0,67	1,43	2,1
7148572	17.03.2015 09:56	57	0	0	13.05.2015	0		01.01.2003	0		1	0	0	0	0	0	0	0	ja	129,69			0,31	0,65	3,04	2,91	35,5	12,8	6,5	3,6	29,5	1,23	3,52	1,2	47,39	131,2	14,55	22	22,01625613	19,4674754	0,44	0,91	1,36	2,22	3,61	5,83	0,4	0,62	1,02
7148202	10.01.2014 10:12	510	1	0	08.01.2016	1	04.06.2015	22.09.2011	0		0	0	0	0	0	0	0	0	nein	128,7	1,24	1,15	0,32	0,57	1,89	1,16	42,8	12	4,9	4,5	85,9	1,25	2,73	0,85	2,44	141	2,86	10	9,716659554	9,716659554	0,71	1,48	2,19	2,22	5,3	7,52	0,5	1,12	1,62
7148209	13.01.2014 09:49	688	0	0	02.12.2015	0		01.01.2011	0		1	0	0	0	0	0	0	0	nein	108,32	1,69	1,52	0,25	0,6	1,09	1,57	35,7	17,6	7,2	8,4	65,4	1,21	3,61	1,11	2,1	142	7,2	14	14,10765086	14,10765086	1,24	2,17	3,41	4,15	9,22	13,37	0,78	1,51	2,29
7146331	25.03.2013 08:34	37	1	1	19.05.2013	1	01.05.2013	01.01.2011	0		0	0	1	0	0	0	0	0	nein	57,63			0,54	2,94	3,13	0,46	33,2	146,5	100,4		14,5	2,7	1,58	1,14	15,62		9,29	26	26,25963004	26,25963004	0,87	0,42	1,29	3,8	2,41	6,21	1,49	0,39	1,88
7146810	19.07.2013 05:02	16	0	1	04.08.2013	0		01.01.2004	0		0	0	1	1	0	0	0	0	ja	68,99			0,69	2,87	2,14	0,83	35,3	176,3	99,8	64,2	80,1	2,3	2,99	1,27	37,76	142,5	8,1	38	37,84543022	26,7545764	1,77	1,75	3,52	5,8	6,27	12,07	2,97	1,76	4,73
7148212	21.01.2015 11:42	145	0	0	15.06.2015	0			1	01.07.2011	0	0	0	0	1	0	0	0	nein	133,71	1,01	1,46	0,31	0,85	2,39	1,26	30,1	18,1	9,8	5,4	34	1,09	2,54	0,79	3,7	140	5,09	8	7,990177001	7,990177001	0,43	1,06	1,49	2	5,05	7,04	0,36	0,97	1,33
7146899	26.08.2013 09:11	107	0	1	11.12.2013	0		02.04.2012	1	02.04.2012	1	0	0	0	0	0	0	0	ja	110,23			0,32	1,09	2,94	2,48	29,5	41,3	21,6	9,7	15,3	1,4	3,26	1,56	79,13	131,8	7,64	27	26,79933015	26,79933015	1,06	1,11	2,17	5,47	7,47	12,94	2,26	1,52	3,79
7148214	13.01.2015 12:10	60	1	0	13.01.2016	1	14.03.2015	01.06.2010	0		0	0	0	0	0	0	1	0	nein	233,82	2,09	0,13	3,19	3,6	4,69	2,15	42,1	208,7	186	29,1	66,1	1,65	4,45	2,31	34,75	143,4	3,34	21	21,49371471	21,49371471	0,21	0,1	0,3	2,18	0,89	3,07	0,38	0,09	0,47
7148249	31.01.2014 11:27	316	1	1	19.11.2015	1	13.12.2014	01.01.2010	0		1	0	0	0	0	0	0	0	nein	261,64	3,84	1,41	0,26	0,7	2,27	1,54	33,3	10	3,2	5,3	113,3	1	5,94	1,64	4,39	139,8	3,47	8	8,34463543	8,34463543	1,5	3,21	4,71	4,33	11,85	16,17	0,85	2,15	2,99
7148289	29.01.2014 13:57	588	0	0	09.09.2015	0		01.11.2011	0		1	0	0	0	0	0	0	0	nein	200,22	3,11	1,58	0,43	0,76	1,29	1,38	43,1	13,8	4,6	5,8	44,3	1,13	5,32	1,53	5,03	145,3	5,81	9	8,880774039	8,880774039	1,37	2,81	4,18	4,78	11,79	16,57	0,85	1,52	2,37
7146400	12.04.2013 05:25	47	0	1	29.05.2013	0		01.01.2012	0		1	0	0	0	0	0	0	0	nein	86,21			0,24	0,64	1,06	1,09	37,2	80,6	55,4		20,1	2,3	1,35	0,81	96,98		18,66	35	34,62075073	34,62075073	0,4	0,28	0,67	2,26	0,99	3,25	0,44	0,19	0,62
7146238	19.02.2013 15:06	252	0	1	29.10.2013	0		01.01.2006	1	01.10.2012	1	0	0	0	0	0	0	0	nein	128,15			0,45	1,05	1,78	1,14	45,3	129,3	67,3		26,8	2,2	1,25	0,6	35,25		4,79	24	24,46133772	24,46133772	0,45	0,64	1,09	2,15	3,12	5,27	1,02	1,24	2,25
7146367	25.03.2013 08:59	721	0	0	16.03.2015	0		01.01.2012	0		0	0	0	0	1	1	0	0	nein	63,16			0,34	1,59	3,24	1,66	28,4	85,7	36,4		23,3	3,3	1,2	0,59	45,08		3,27	26	25,89259307	25,89259307	0,31	0,35	0,66	1,74	2,01	3,75	0,55	0,58	1,13
7148366	11.03.2014 09:58	386	0	0	01.04.2015	0		01.11.2013	0		1	0	0	0	1	0	0	0	nein	138,15			0,34	2,7	2,17	6,42	30,8	92,5	78,1	9,9	42,6	1,38	4,75	2,88	41,15	135,9	15,68	16	16,41662161	16,41662161	1,6	0,69	2,29	7,91	3,92	11,83	2,55	0,73	3,27
7148294	11.02.2014 13:30	21	1	0	30.11.2014	1	04.03.2014	01.01.2007	1	07.12.2012	1	0	0	0	0	0	0	0	nein	119,99	2,39	2,02	0,56	0,67	1,58	2,94	44,4	10,2	3,7	5,2	73,7	1,01	4,89	1,38	0,72	142,4	2,99	7	6,539598042	6,539598042	0,48	1,3	1,78	2,12	5,36	7,48	0,44	1	1,43
7148251	04.02.2014 09:07	289	0	0	20.11.2014	0		01.12.2012	0	05.07.1905	1	0	0	0	0	0	0	0	nein	104,46	2,09	1,03	0,12	0,47	1,43	1,04	42,9	6,1			99,4	2,7	4,11	1,2	4,39	138,3	3,31	19	19,19946	19,19946	0,49	1,05	1,54	2,05	3,82	5,87	0,47	0,54	1
7148359	11.03.2014 09:06	671	0	0	11.01.2016	0		01.01.2010	0		1	0	0	0	0	0	0	0	nein	53,52	2,45	1,27	0,3	0,63	1,46	0,28	28,7	102,2	48,1	44,4	32,4	1,48	4,44	1,65	2,9	140,4	3,24	20	19,75580015	19,75580015	2,16	3,03	5,18	8,09	14,4	22,49	2,12	2,84	4,95
7146340	30.03.2013 08:01	7	1	1	23.08.2013	1	06.04.2013	26.02.2013	0		0	1	0	0	0	0	0	0	nein	108,46			0,31	1,14	2,14	0,64	40,8	203	147,6		72,9	1,6	2,14	0,9	22,22		3,65	21	21,04439699	21,04439699	0,73	1,01	1,73	2,86	3,45	6,31	2,91	1,78	4,69
7148225	21.01.2015 11:43	358	0	0	14.01.2016	0		01.01.2008	0		1	0	0	0	0	0	0	0	nein	141,9	1,28	0,52	0,36	0,56	1,31	1,75	35,8	21,4	12,4	7,1	25,2	1,39	2,34	0,78	30,56	138,2	3,13	12	12,42709907	12,42709907	1,32	2,35	3,67	4,03	8,54	12,57	0,91	1,4	2,31
7146709	03.07.2013 13:49	24	1	1	01.03.2014	1	27.07.2013	09.07.2013	0		0	0	0	0	1	0	0	0	nein	152,18			0,3	1,34	2,25	2,46	36	724,9			57,3	2	2,07	1,81	175,14	141,6	6,27	37	37,08039448	37,08039448	0,87	0,19	1,06	4,72	0,8	5,53	0,7	0,11	0,81
7148163	17.01.2014 07:44	66	0	1	24.03.2014	0		16.07.2013	0		1	0	0	0	0	0	0	0	nein	98,46			0,14	0,56	2,2	0,25	23,9	245	138,9	89,9	27,2	1,78	2,8	1,65	4,98	135,2	8,96	23	23,43472586	23,43472586	2,53	1,72	4,24	10	9,25	19,25	3,28	1,99	5,27
7148319	18.02.2014 14:46	0	0	0	18.02.2014	0		01.04.2013	0		1	0	0	0	0	0	0	0	nein	206,49	3,62	1,31	1,24	1,05	3,36	5,92	47,8	9,9	3,3	4,8	135,3	1,2	5,43	1,42	3,64	139,4	2,33	11	10,64884505	10,64884505	1,07	2,76	3,83	3,71	11,15	14,87	0,48	1,31	1,79
7148164	21.01.2014 15:09	631	0	0	14.10.2015	0		21.01.2014	0		0	0	0	0	0	0	0	0	nein	175,03	4	0,97	0,37	0,74	3,4	3,04	37,6	34,8	21,6	9,7	50,2	1,15	5,7	1,89	6	139	3,37	11	10,67932522	10,67932522	2,24	3,27	5,5	8,39	15,79	24,19	1,48	1,94	3,42
7148308	21.02.2014 05:57	261	0	1	09.11.2014	0		01.01.2009	1	26.09.2014	1	0	0	0	0	0	0	0	nein	151,27			0,17	0,72	1,34	0,46	19,7	29,3	20,3	4,1	27,3	1,28	2,37	0,94	48,11	142,6	4,65	15	15,13767783	15,13767783	1,09	1,54	2,63	3,88	7,25	11,13	0,85	1,25	2,1
7148510	10.02.2015 07:04	1	0	1	11.02.2015	0		01.01.2001	0		0	0	0	0	0	1	0	0	nein	102,15			0,11	0,5	1,15	3,24	19,6	230,6	153,3	63,6	24,2	2,65	1,75	1,12	16,81	143,9	28,34	29	28,73259968	28,73259968	0,84	0,64	1,48	3,79	2,41	6,2	0,9	0,37	1,27
7147184	30.03.2014 09:51	20	1	0	30.11.2015	1	19.04.2014	01.06.2013	0		1	0	0	0	0	0	0	0	nein	64,27			0,17	0,63	1,4	0,39	46,2	106	41,3	61,7	17	2,03	2,55	1,26	3,49	127,9	5,43	31	30,93132167	30,93132167	1,67	1,36	3,02	5,54	5,96	11,5	1,64	0,87	2,52
7148328	24.02.2014 11:08	645	0	0	01.12.2015	0		01.04.2013	0		1	0	0	0	1	0	0	0	nein	80,85			0,25	0,57	0,69	1,43	34,8	53	27,4	19,9	40,8	1,52	4,7	1,7	3,09	135,2	3,3	15	15,39369693	15,39369693	1,32	2,41	3,73	5,69	10,66	16,35	1,49	2,44	3,93
7148185	10.01.2014 04:54	3	0	1	13.01.2014	0		02.01.2014	0		1	0	0	0	0	0	0	0	ja	102,71			0,62	2,37	1,31	0,39	29,2	169,8	80,4	83,5	100,8	1,48	3,8	1,11	16,77	142,3	3,06	33	32,76572064	19,49617754	0,94	1,76	2,7	3,9	6,11	10,01	2,78	1,68	4,46
7148426	09.01.2015 13:30	278	0	0	14.10.2015	0		01.01.2007	0		1	0	0	0	0	0	0	0	nein	84,77	1,84	0,72	0,48	1,14	2,59	0,81	31,7	95,3	61,4	27,8	38,3	1,58	3,21	1,24	14,65	141,1	4,52	18	18,04516872	18,04516872	1,52	2,53	4,05	5,51	11,03	16,54	2,16	2,94	5,09
7148291	31.01.2014 12:24	383	0	1	18.02.2015	0		01.09.2013	0		0	1	0	0	0	0	0	0	nein	103,39			0,28	0,61	0,88	0,76	38,6	27,4	11,6	10	31,6	1,35	2,4	0,75	10,35	134,5	3,36	14	13,75015105	13,75015105	0,32	0,78	1,1	1,49	3,74	5,23	0,3	0,67	0,97
7148184	21.01.2014 09:24	1	0	0	22.01.2014	0		01.01.2008	0		1	0	0	0	0	0	0	0	nein	90,91			0,23	0,67	1,91	1,29	27,6	78,1	49,3	22,9	25,2	1,42	5,66	1,99	28,37	134,5	1,94	18	18,4465838	18,4465838	1,49	2,14	3,63	6,46	10,21	16,68	1,15	1,27	2,42
7148374	17.03.2014 08:23	90	1	0	14.12.2015	1	15.06.2014	01.01.2010	0		1	0	0	0	0	0	0	0	nein	146,38			0,29	0,76	2,11	5,73	44,8	33,5	17,5	11,4	25,1	1,39	2,29	0,78	10,46	139,8	6,68	17	17,05828471	17,05828471	0,41	0,82	1,23	1,95	4,36	6,32	0,26	0,71	0,97
7148211	16.01.2015 11:33	124	1	0	20.10.2015	1	20.05.2015	01.01.2014	0		0	0	0	0	1	0	0	0	nein	80,12			0,11	0,52	1,7	1,56	31,2	45,6	23,5	16,7	31,3	1,48	4,24	1,47	31,33	140,1	3,51	17	17,37125738	17,37125738	1,26	2,28	3,54	4,78	9,49	14,27	1,35	2,14	3,49
7148264	10.02.2014 13:59	22	0	0	04.03.2014	0			0		0	0	0	0	0	0	0	0	nein	155,07	4,22	1,17	1,52	1,32	5,82	12,92	45,6	9,6	6,5	2,9	146,7	1,05	6,66	1,99	60,06	140,9	2,66	7	6,974604175	6,974604175	0,71	1,72	2,43	3,17	6,54	9,71	0,68	1,29	1,97
7148310	11.02.2014 13:30	0	0	0	11.02.2014	0		01.12.2013	0		0	0	0	0	0	0	0	0	nein	212,94	1,69	1,61	0,77	1,57	6,84	18,85	33,3	8	5,5	1,1	47	1,13	4,28	1,4	34,93	146,3	32,63	20	20,07835593	20,07835593	1,49	2,62	4,11	4,92	10,22	15,14	0,9	1,61	2,51
7148316	26.02.2014 09:18	267	0	0	20.11.2014	0		01.02.2014	0		1	0	0	0	0	0	0	0	nein	93,12			0,66	1,44	2,17	2,79	37,2	59,1	30,9	19,4	12,4	1,45	2,79	1,14	33,16	140,3	4,47	15	15,27744247	15,27744247	0,42	0,59	1,01	1,91	2,53	4,44	0,41	0,35	0,76
7148300	26.02.2014 13:56	0	0	0	26.02.2014	0		01.01.2014	1	06.07.1905	0	0	0	0	0	0	0	0	nein	127,43	1,83	1,57	0,21	0,38	0,95	0,24	41,3	5,5			75,8	1,23	3,39	0,87	0,82	144,8	4,47	9	8,746713033	8,746713033	0,44	1,22	1,66	1,68	4,48	6,15	0,31	0,71	1,02
7147156	25.03.2014 13:40	0	0	0	25.03.2014	0		01.07.2013	0		0	1	0	0	0	0	0	0	nein	63,81	1,5	1,05	0,4	1,24	4,94	0,56	26	38,2	21,7	12	18,9	1,44	3,37	1,11	13,01	116,4	5,32	16	15,89994554	15,89994554	0,75	1,39	2,14	3,42	6,43	9,85	1,15	1,74	2,88
7147246	12.04.2014 09:09	13	0	0	25.04.2014	0		01.01.1996	0		1	0	0	0	0	0	0	0	nein	58,71			0,34	1,06	2,39	0,42	31,5	337	170,2	101,3	17	1,99	2,27	1,49	8,03	118,3	1,07	25	25,40345917	25,40345917	1,35	1	2,34	5,58	4,07	9,65	1,27	0,74	2,01
7147360	11.06.2014 09:44	75	0	1	25.08.2014	0		01.04.2013	0		1	0	0	0	0	0	0	0	ja	55,98			0,14	0,79	1,33	1,16	28,8	70,5	39,6	21,5	14,9	1,57	2,54	1,04	18,09	136,1	3,8	30	30,10424383	30,10424383	1,26	1,76	3,02	4,94	7,44	12,38	0,91	1,04	1,95
7148236	22.01.2015 14:19	50	1	1	17.03.2015	1	13.03.2015	01.01.2000	0		1	0	0	0	0	0	0	0	nein	133,41	2,53	1,06	0,24	0,39	1,76	2,62	36	15,6	7,8	5	55,6	1,37	3,99	1,13	8,44	138,2	6,29	13	12,95823539	12,95823539	1,03	2,12	3,15	3,08	7,34	10,42	0,52	1,07	1,58
7148423	09.01.2015 13:29	293	0	0	29.10.2015	0		01.01.2008	0		1	0	0	0	0	0	0	0	nein	121,72	2,22	1,81	0,15	0,38	1,95	2,91	45,4	6,5	3,2	2,5	50,2	1,08	4,83	1,5	6,31	136,2	14,54	20	19,5714821	19,5714821	0,83	1,78	2,62	3,09	6,45	9,54	0,65	1,3	1,95
7148213	13.01.2015 04:08	3	0	1	16.01.2015	0		01.01.2013	0		0	1	0	0	0	0	0	0	nein	61,29			0,27	0,94	0,97	0,37	40,1	256,4	89,7	160,2	23,1	2,45	1,24	0,8	19,61	154,7	3,95	30	30,01474372	30,01474372	0,42	0,42	0,84	2,05	2,1	4,15	0,59	0,3	0,88
7148668	09.04.2015 12:34	13	0	0	22.04.2015	0		01.11.2014	0		0	1	0	0	0	0	0	0	nein	31,47	1,19	0,41	0,23	0,47	0,66	0,43	45,4	149,9	42	108,2	19,4	2,63	1,92	0,84	4,07	121,9	3,03	25	25,46433739	25,46433739	0,57	1,05	1,63	2,51	3,71	6,22	0,55	0,66	1,21
7148219	28.01.2015 08:35	168	0	0	15.07.2015	0		01.01.2014	0		1	0	0	0	0	0	0	0	nein	77,89	2,93	1,14	0,62	1,17	4,56	3,88	32,3	63,1	52,9	8,9	60,6	1,31	4,65	1,62	30,07	137,3	4,28	14	14,38778619	14,38778619	1,97	3,14	5,11	6,37	12,1	18,47	1,67	2,48	4,15
7148687	27.05.2015 09:31	59	1	0	09.12.2015	1	25.07.2015	01.01.2015	0		1	1	0	0	0	0	0	0	nein	99,59			0,23	0,67	2,39	0,73	46,1	154,5	103,5	50,5	18,8	1,95	3,44	1,64	32,38	136,7	8,61	29	28,70870486	28,70870486	2,59	2,75	5,34	8,21	9,95	18,17	2,39	1,56	3,95
7148661	23.03.2015 01:22	7	1	0	15.01.2016	1	30.03.2015	01.01.2015	0		1	0	0	0	0	0	0	0	ja	148,59			0,1	0,83	2,1	1,97	25,4	366,8	332,6	46,8	16,8	2,04	2,78	2,16	111,64	142,6	3,49	39	39,27122597	28,43558727	0,48	0,17	0,66	3,23	0,88	4,11	0,72	0,08	0,8
7148620	16.03.2015 12:53	54	0	1	09.05.2015	0		01.07.2014	0		1	0	0	0	0	0	0	0	nein	57,26	2,24	0,5	0,38	1,24	2,1	0,42	26,4	67,1	43	20,1	27,4	1,81	3,09	1,24	3,62	132,8	4,83	18	18,2410741	18,2410741	2,73	3,67	6,41	8,12	14,79	22,91	2,03	2,34	4,38
7148577	05.03.2015 14:58	0	0	0	05.03.2015	0		01.06.2014	0		0	0	0	0	0	0	0	0	nein	51,41	1,53	1,01	0,21	1,03	1,99	0,55	30,1	128,4	85,7	40,7	23,9	1,58	3,03	1,61	4,9	121,6	8,35	28	28,1550697	28,1550697	2	1,58	3,58	7,52	8,63	16,15	2,99	1,79	4,78
7148679	18.05.2015 14:33	253	0	0	26.01.2016	0		01.12.2014	0		1	0	0	0	0	0	0	0	nein	51,5	2,11	0,55	0,38	1,07	1,6	1,6	35,2	119,6	78,7	37,1	24,2	1,97	3,6	1,8	8,97	134,1	4,88	24	23,72409784	23,72409784	0,77	0,71	1,48	3,87	3,5	7,37	0,95	0,79	1,75
[truncated: 11 more columns]
